# Supplementary material for: Characterization of the Community of Black Meristematic Fungi Inhabiting the External White Marble of the Florence Cathedral
Source: J Fungi (Basel). 2023 Jun 13;9(6):665. doi: 10.3390/jof9060665 (PMC10301995; doi:10.3390/jof9060665)
Supplement: Supplementary file 1 [file jof-09-00665-s001.zip]

Archive with 1 entries (1 files):
- jof-2437935-supplementary.pdf
